# Supplementary material for: 4-[1-(Hydroxy­imino)ethyl]-N-(4-nitro­benzyl­idene)aniline
Source: Acta Crystallogr Sect E Struct Rep Online. 2009 Sep 12;65(Pt 10):o2462. doi: 10.1107/S1600536809033753 (PMC2970305; doi:10.1107/S1600536809033753)
Supplement: Supplementary file 2 [file e-65-o2462-Isup2.hkl]

# 
# h,k,l, Fc-squared, Fo-squared, sigma(Fo-squared) and status flag 
# 
data_I 
_shelx_title ' 090513C IN P2(1)2(1)2(1)' 
_shelx_refln_list_code          4 
_shelx_F_calc_maximum      225.96 
_exptl_crystal_F_000       592.00 
_reflns_d_resolution_high  0.7828 
 
loop_ 
 _symmetry_equiv_pos_as_xyz 
 'x, y, z' 
 '-x+1/2, -y, z+1/2' 
 'x+1/2, -y+1/2, -z' 
 '-x, y+1/2, -z+1/2' 
 
_cell_length_a     7.3750 
_cell_length_b    10.7700 
_cell_length_c    16.9060 
_cell_angle_alpha  90.000 
_cell_angle_beta   90.000 
_cell_angle_gamma  90.000 
 
_shelx_F_squared_multiplier     1.000 
 
loop_ 
 _refln_index_h 
 _refln_index_k 
 _refln_index_l 
 _refln_F_squared_calc 
 _refln_F_squared_meas 
 _refln_F_squared_sigma 
 _refln_observed_status 
   2   0   0      195.09      178.59     11.79 o 
   4   0   0     4348.99     4623.24    113.65 o 
   6   0   0        0.61       -7.83      9.37 o 
   8   0   0        0.11       -2.37     14.78 o 
   1   1   0      595.25      589.08     10.27 o 
   2   1   0    51058.50    50201.60    633.77 o 
   3   1   0      580.94      599.40     14.37 o 
   4   1   0     1159.14     1083.47     34.45 o 
   5   1   0      143.23      144.13     19.91 o 
   6   1   0      119.96      125.35     17.72 o 
   7   1   0        3.04       -3.77      9.09 o 
   8   1   0        0.04      -16.07     16.22 o 
   9   1   0        2.76       -9.68     19.36 o 
   0   2   0     6185.76     5879.70     96.16 o 
   1   2   0       15.73       12.26      1.80 o 
   2   2   0    22947.28    23125.23    236.86 o 
   3   2   0       10.43       11.49      3.76 o 
   4   2   0     1355.11     1377.44     46.47 o 
   5   2   0        9.65        7.06      4.77 o 
   6   2   0      737.88      621.03     17.21 o 
   7   2   0       16.86       19.69     10.25 o 
   8   2   0       50.52       59.17     21.06 o 
   9   2   0        3.84       -7.93     18.69 o 
   1   3   0      464.11      449.01      7.61 o 
   2   3   0        4.69        2.22      2.33 o 
   3   3   0      223.50      222.95      7.57 o 
   4   3   0     6058.10     6027.54    152.37 o 
   5   3   0       18.02       16.84      5.26 o 
   6   3   0        5.29        6.83      9.21 o 
   7   3   0        0.32      -17.53     11.69 o 
   8   3   0       10.24        5.92     15.86 o 
   9   3   0        0.09       -6.28     18.64 o 
   0   4   0     4434.73     4395.41     57.33 o 
   1   4   0        7.62        6.82      2.18 o 
   2   4   0      147.87      135.36      4.85 o 
   3   4   0       14.90       12.62      3.79 o 
   4   4   0      727.32      770.81     48.04 o 
   5   4   0       58.05       61.41     21.03 o 
   6   4   0      131.37      143.62     25.03 o 
   7   4   0        7.70        3.45     13.59 o 
   8   4   0      209.47      190.95     33.78 o 
   9   4   0        0.01      -11.84     19.47 o 
   1   5   0       36.69       37.58      4.16 o 
   2   5   0      478.75      494.53     10.17 o 
   3   5   0        5.97        3.76      3.34 o 
   4   5   0      100.12      105.14     11.65 o 
   5   5   0       11.65       33.24     15.19 o 
   6   5   0     1287.60     1298.57     61.54 o 
   7   5   0        6.22        2.57     15.60 o 
   8   5   0       16.30       23.43     19.77 o 
   0   6   0        0.24       -0.67      2.73 o 
   1   6   0        0.49       -3.32      2.21 o 
   2   6   0      105.89       99.44      6.33 o 
   3   6   0        0.10       -2.33      3.27 o 
   4   6   0      344.17      367.56     16.09 o 
   5   6   0        7.52       12.71     10.67 o 
   6   6   0       27.81       25.86     26.62 o 
   7   6   0       25.10       25.54     19.52 o 
   8   6   0      348.55      331.99     43.41 o 
   1   7   0        4.36        0.28      2.65 o 
   2   7   0      549.88      506.03     11.70 o 
   3   7   0        1.21       -4.80      4.40 o 
   4   7   0      387.18      424.77     22.34 o 
   5   7   0        6.21        9.65     10.69 o 
   6   7   0      128.17      195.26    148.13 o 
   7   7   0        0.01        4.43     18.59 o 
   8   7   0       30.29       24.72     23.17 o 
   0   8   0      266.32      266.61     10.70 o 
   1   8   0        0.10        1.59      3.45 o 
   2   8   0      271.40      249.46      8.74 o 
   3   8   0        3.93        2.40      5.60 o 
   4   8   0      108.35      122.30     16.35 o 
   5   8   0        1.72        9.23     10.63 o 
   6   8   0       38.39       43.06     39.96 o 
   7   8   0        0.00        0.36     17.51 o 
   1   9   0        1.80        1.08      4.22 o 
   2   9   0        3.63       -1.14      5.46 o 
   3   9   0        2.37        5.95      8.09 o 
   4   9   0       13.56        8.82     10.62 o 
   5   9   0        2.15       -3.75     10.06 o 
   6   9   0       23.44       67.49     26.19 o 
   7   9   0        0.33      -17.77     18.13 o 
   0  10   0      237.30      242.27     15.53 o 
   1  10   0        0.01       -2.44      4.79 o 
   2  10   0       13.99       11.98      6.76 o 
   3  10   0        0.51       -6.55      7.97 o 
   4  10   0        0.09        7.99     10.28 o 
   5  10   0        0.00       -5.61     10.88 o 
   6  10   0        4.49       12.56     17.26 o 
   1  11   0        0.65       -2.77      8.42 o 
   2  11   0       32.52       26.67      8.95 o 
   3  11   0        1.34       -7.51      8.74 o 
   4  11   0        5.44        6.58     18.54 o 
   5  11   0        0.97       24.61     16.30 o 
   0  12   0        7.98       20.39     19.00 o 
   1  12   0        0.10       -2.40     10.45 o 
   2  12   0        6.76       -8.68     11.87 o 
   3  12   0        0.05       -7.07     10.43 o 
   4  12   0        0.23      -11.80     12.47 o 
   1  13   0        0.02       -6.39     19.41 o 
   2  13   0       24.34       26.98     20.24 o 
   3  13   0        0.75        5.25     17.51 o 
   1   0   1        0.03       -1.43      1.85 o 
   2   0   1     1041.92     1100.26     22.90 o 
   3   0   1      113.98      115.06      8.74 o 
   4   0   1      163.12      157.26     19.47 o 
   5   0   1       31.63       22.58      7.55 o 
   6   0   1       99.58       87.97     17.17 o 
   7   0   1        0.87       -3.90      6.82 o 
   8   0   1        0.50       -4.07     15.50 o 
   0   1   1     1904.73     1746.91     19.57 o 
   1   1   1      237.94      230.52      4.14 o 
   2   1   1    10996.30    11541.41    121.84 o 
   3   1   1      505.67      512.23      9.62 o 
   4   1   1     2141.62     2156.96     35.33 o 
   5   1   1       92.93       95.04      9.74 o 
   6   1   1       23.91       17.33      4.36 o 
   7   1   1        1.97        1.02      5.93 o 
   8   1   1        3.96       -6.02      8.68 o 
   9   1   1        3.70        8.60     23.33 o 
   0   2   1    18361.24    17172.85    217.36 o 
   1   2   1      736.69      747.08     12.82 o 
   2   2   1     3341.00     3340.05     31.19 o 
   3   2   1       39.35       48.48      4.61 o 
   4   2   1     1999.60     2085.63     32.34 o 
   5   2   1       26.77       18.44      4.01 o 
   6   2   1       93.00       77.06      8.78 o 
   7   2   1       17.48       11.27      8.31 o 
   8   2   1       60.91       66.47     12.65 o 
   9   2   1        4.97        7.47     14.43 o 
   0   3   1      716.69      673.43      8.57 o 
   1   3   1       26.67       32.68      1.83 o 
   2   3   1      785.46      824.03      9.29 o 
   3   3   1       47.82       44.57      3.57 o 
   4   3   1      219.24      219.49     12.98 o 
   5   3   1       54.26       57.98      9.63 o 
   6   3   1      851.36      787.62     24.06 o 
   7   3   1       53.87       52.51     10.95 o 
   8   3   1       36.81       32.48     15.63 o 
   9   3   1       11.24       -2.09     12.98 o 
   0   4   1     1454.52     1463.13     16.25 o 
   1   4   1      426.91      433.02      5.76 o 
   2   4   1      478.27      445.27      6.58 o 
   3   4   1       88.95       87.73      3.89 o 
   4   4   1      556.52      550.45     13.25 o 
   5   4   1       33.90       35.32     10.28 o 
   6   4   1      238.30      258.49     17.39 o 
   7   4   1        1.30        6.05     10.92 o 
   8   4   1      270.40      268.92     26.26 o 
   9   4   1        8.11       -4.60     13.49 o 
   0   5   1      261.38      248.49      5.65 o 
   1   5   1       15.23       14.71      2.04 o 
   2   5   1       69.73       73.96      3.39 o 
   3   5   1       46.82       41.11      3.38 o 
   4   5   1       49.27       46.86      4.87 o 
   5   5   1       72.95       90.08     28.56 o 
   6   5   1      107.26      162.30    124.80 o 
   7   5   1       10.84       12.63     10.19 o 
   8   5   1       41.94        7.65     13.45 o 
   0   6   1       63.68       65.20      4.34 o 
   1   6   1       82.23       83.97      3.88 o 
   2   6   1      547.42      529.55      7.93 o 
   3   6   1      255.20      230.72      5.74 o 
   4   6   1      108.38      133.65     10.11 o 
   5   6   1       48.23       50.58     10.45 o 
   6   6   1      108.66      211.16     70.36 o 
   7   6   1       10.65        4.66     19.34 o 
   8   6   1       10.50        3.91     13.22 o 
   0   7   1       29.22       27.52      3.50 o 
   1   7   1       45.69       47.46      3.44 o 
   2   7   1      219.53      206.96      5.22 o 
   3   7   1       23.74       19.70      3.56 o 
   4   7   1      667.05      703.86     17.17 o 
   5   7   1       22.55       28.33      9.25 o 
   6   7   1       25.31       31.85     16.49 o 
   7   7   1       18.06       12.81     13.70 o 
   8   7   1       30.53       27.78     15.48 o 
   0   8   1      773.96      793.20     13.61 o 
   1   8   1      209.28      196.68      5.28 o 
   2   8   1      723.08      711.93     10.62 o 
   3   8   1       24.52       25.88      5.21 o 
   4   8   1       66.18       70.75      9.93 o 
   5   8   1        2.86       -1.93      7.38 o 
   6   8   1      103.31      173.97     62.99 o 
   7   8   1        3.02        4.57     14.32 o 
   0   9   1     1202.19     1250.06     19.14 o 
   1   9   1       34.15       36.61      4.85 o 
   2   9   1      524.57      528.55     10.40 o 
   3   9   1       19.28       25.00      5.75 o 
   4   9   1      175.22      180.34     13.79 o 
   5   9   1        8.39       17.34      8.44 o 
   6   9   1       11.45       10.92     11.73 o 
   7   9   1        0.82        2.57     14.16 o 
   0  10   1      247.04      234.52     10.82 o 
   1  10   1       16.42       10.71      4.11 o 
   2  10   1      198.53      218.98     13.78 o 
   3  10   1       17.21       14.75      6.34 o 
   4  10   1        7.15        3.18      7.34 o 
   5  10   1        3.71       -0.22      8.32 o 
   6  10   1       39.42       48.07     14.00 o 
   0  11   1        0.04       -4.80      6.30 o 
   1  11   1        4.52        1.64      5.32 o 
   2  11   1       42.32       67.02      9.15 o 
   3  11   1        8.74        0.81      6.78 o 
   4  11   1      117.27      144.85     13.98 o 
   5  11   1        2.15       -2.64      9.29 o 
   0  12   1        5.23       -4.75      8.70 o 
   1  12   1        0.36      -10.18      6.79 o 
   2  12   1       71.18       94.46     14.26 o 
   3  12   1        4.91        5.90      7.67 o 
   4  12   1       35.59       39.03     10.56 o 
   0  13   1        2.84      -11.43     20.39 o 
   1  13   1        0.59      -12.88     10.05 o 
   2  13   1        0.73      -10.90     10.83 o 
   3  13   1        0.58      -10.21     12.77 o 
   0   0   2     2768.44     2784.83     43.21 o 
   1   0   2      228.46      212.36      3.78 o 
   2   0   2      624.71      594.46     11.93 o 
   3   0   2      106.74      104.96      6.46 o 
   4   0   2       26.71       37.17      6.10 o 
   5   0   2       59.59       51.38      7.55 o 
   6   0   2       33.09       27.62      6.82 o 
   7   0   2       15.44        7.54      7.48 o 
   0   1   2      522.17      572.77     12.69 o 
   1   1   2     1106.36     1061.64     11.78 o 
   2   1   2      415.00      418.27      5.99 o 
   3   1   2      138.33      135.35      4.83 o 
   4   1   2      116.69      112.50      8.97 o 
   5   1   2       32.70       24.50      4.36 o 
   6   1   2      122.82      121.23      9.51 o 
   7   1   2       10.22       -1.14      5.45 o 
   8   1   2       23.52        4.13      9.99 o 
   9   1   2        7.70       -2.37     23.33 o 
   0   2   2       78.73       77.30      2.92 o 
   1   2   2      637.55      620.38      7.52 o 
   2   2   2      310.27      320.03      4.98 o 
   3   2   2       58.68       59.10      3.54 o 
   4   2   2      553.26      556.01     16.17 o 
   5   2   2       26.70       26.55      4.96 o 
   6   2   2       81.58       81.53     14.16 o 
   7   2   2        6.54       -3.88      9.70 o 
   8   2   2       16.89       13.46      9.89 o 
   9   2   2        0.12        5.45     15.18 o 
   0   3   2      170.55      156.94      3.74 o 
   1   3   2      479.70      468.90      6.06 o 
   2   3   2      932.06      953.30     10.54 o 
   3   3   2      484.40      477.00      7.97 o 
   4   3   2      460.61      467.39      9.07 o 
   5   3   2        5.79       -0.71      4.22 o 
   6   3   2      168.42      196.26     73.97 o 
   7   3   2       17.90        7.97      8.64 o 
   8   3   2        9.55        7.90     15.43 o 
   9   3   2        9.48      -15.30     13.57 o 
   0   4   2      446.09      410.06      6.97 o 
   1   4   2       99.23      101.20      2.85 o 
   2   4   2      500.32      527.66      7.21 o 
   3   4   2      119.77      122.64      4.31 o 
   4   4   2      147.41      147.01      8.20 o 
   5   4   2       95.19       91.53      7.64 o 
   6   4   2      110.01      166.73     42.17 o 
   7   4   2       23.68       26.75     10.39 o 
   8   4   2      101.49       84.29     31.44 o 
   0   5   2      347.52      330.25      6.69 o 
   1   5   2      246.41      232.43      4.09 o 
   2   5   2        9.16        4.73      1.84 o 
   3   5   2       25.42       28.23      3.02 o 
   4   5   2      184.50      178.10      9.21 o 
   5   5   2       70.14       62.79      7.93 o 
   6   5   2      145.59      197.30     82.89 o 
   7   5   2       74.16       62.24     15.68 o 
   8   5   2      115.98      112.55     20.06 o 
   0   6   2      505.99      508.08      9.25 o 
   1   6   2       47.87       43.53      2.76 o 
   2   6   2       76.01       73.83      4.05 o 
   3   6   2       31.13       29.56      3.65 o 
   4   6   2       76.77       76.65      7.34 o 
   5   6   2       36.00       42.48      9.30 o 
   6   6   2      223.07      345.82     77.88 o 
   7   6   2       28.36       16.00     12.69 o 
   8   6   2       44.52       21.33     15.02 o 
   0   7   2      200.36      184.24      5.84 o 
   1   7   2      133.93      133.62      4.21 o 
   2   7   2      441.44      416.45      7.69 o 
   3   7   2       38.51       39.03      4.67 o 
   4   7   2      232.88      230.88     12.46 o 
   5   7   2      126.40      186.07     30.68 o 
   6   7   2       76.08       84.85     29.87 o 
   7   7   2        0.97      -12.19     19.44 o 
   8   7   2       16.00        9.78     13.54 o 
   0   8   2      144.49      133.02      7.31 o 
   1   8   2       12.75        9.89      2.80 o 
   2   8   2      119.31      127.13      6.64 o 
   3   8   2      205.46      195.16      7.44 o 
   4   8   2      267.75      271.94     11.16 o 
   5   8   2       18.52       18.33      8.82 o 
   6   8   2       59.32       77.78     29.21 o 
   7   8   2       11.85        2.54     12.39 o 
   0   9   2      360.30      359.30     10.69 o 
   1   9   2      123.76      147.71      8.49 o 
   2   9   2      235.59      227.40      7.90 o 
   3   9   2       64.31       84.81      7.82 o 
   4   9   2       83.54       97.35     15.10 o 
   5   9   2       17.79       11.37      7.98 o 
   6   9   2       64.92      125.12     41.05 o 
   7   9   2        6.61        5.99     14.55 o 
   0  10   2      434.85      415.69     16.77 o 
   1  10   2      235.28      255.98      8.16 o 
   2  10   2      474.30      473.74     15.70 o 
   3  10   2       74.22       71.87      8.85 o 
   4  10   2      123.36      138.15     13.03 o 
   5  10   2       15.80       25.44     10.21 o 
   6  10   2        1.96       16.19     12.14 o 
   0  11   2      505.18      520.65     20.17 o 
   1  11   2       80.82      113.44      8.53 o 
   2  11   2      221.38      254.87     17.96 o 
   3  11   2       18.69       23.79      7.48 o 
   4  11   2       45.94       43.38     10.25 o 
   5  11   2       16.43       10.55      9.95 o 
   0  12   2       58.03       54.60     19.55 o 
   1  12   2        9.07        6.34     10.22 o 
   2  12   2       66.52       86.04     11.58 o 
   3  12   2       30.22       54.16     10.64 o 
   4  12   2       81.74       94.97     12.67 o 
   0  13   2       22.85       29.76     25.34 o 
   1  13   2        7.66       17.88     11.74 o 
   2  13   2       53.58       82.47     15.27 o 
   1   0   3       71.50       63.72      2.22 o 
   2   0   3      512.51      508.36      9.58 o 
   3   0   3      196.56      174.94      6.40 o 
   4   0   3        0.10       -2.28      3.35 o 
   5   0   3      121.16      152.14     17.45 o 
   6   0   3      754.11      732.71     22.63 o 
   7   0   3       20.39       19.64      8.11 o 
   8   0   3        4.72        6.24     11.26 o 
   0   1   3       72.60       67.57      3.71 o 
   1   1   3      557.72      560.65      9.24 o 
   2   1   3      410.14      402.61      5.61 o 
   3   1   3      394.29      389.81      7.13 o 
   4   1   3      838.31      867.61     22.36 o 
   5   1   3      135.94      152.10     15.97 o 
   6   1   3        6.34        0.69      4.95 o 
   7   1   3       84.87       86.29      9.52 o 
   8   1   3      145.02      136.89     19.00 o 
   0   2   3      771.37      806.78     13.91 o 
   1   2   3      625.31      594.63      8.56 o 
   2   2   3      402.90      394.97      6.37 o 
   3   2   3      203.66      191.28      4.81 o 
   4   2   3      468.71      470.93      9.34 o 
   5   2   3       15.80        9.91      4.15 o 
   6   2   3       77.32       90.92     24.00 o 
   7   2   3       28.92       24.08     10.48 o 
   8   2   3        2.24        4.51     12.05 o 
   9   2   3        4.46        9.79     14.09 o 
   0   3   3       21.71       17.42      3.72 o 
   1   3   3       77.24       68.69      2.32 o 
   2   3   3      875.30      916.96     12.11 o 
   3   3   3       87.67       88.63      3.25 o 
   4   3   3       92.06       93.56      4.53 o 
   5   3   3      132.21      150.86     21.96 o 
   6   3   3       81.00       75.36     11.91 o 
   7   3   3        1.89      -13.49      9.43 o 
   8   3   3        0.13      -13.64      9.09 o 
   9   3   3        6.11        2.46     12.75 o 
   0   4   3      213.27      226.57      5.15 o 
   1   4   3      201.99      199.92      3.50 o 
   2   4   3      622.47      643.22      8.36 o 
   3   4   3      228.33      236.35      6.36 o 
   4   4   3      157.82      179.02      7.62 o 
   5   4   3       39.63       42.64      7.69 o 
   6   4   3        3.52        0.25      6.87 o 
   7   4   3        5.31        2.72      8.81 o 
   8   4   3        2.23        7.92     10.73 o 
   0   5   3     1869.97     2102.94     23.13 o 
   1   5   3      526.57      548.04      6.93 o 
   2   5   3      468.21      511.78      8.56 o 
   3   5   3      251.95      248.09      6.19 o 
   4   5   3       49.95       57.01      5.95 o 
   5   5   3       42.39       45.70      6.13 o 
   6   5   3        4.37        1.66      7.89 o 
   7   5   3       12.53       19.93     12.31 o 
   8   5   3        7.81        7.13     13.30 o 
   0   6   3     1279.09     1301.32     17.01 o 
   1   6   3      616.27      653.73      8.29 o 
   2   6   3      442.26      488.85      7.87 o 
   3   6   3      128.48      134.06      6.84 o 
   4   6   3       17.83       15.94      4.53 o 
   5   6   3        4.51       -2.95      5.66 o 
   6   6   3        9.57        5.78      9.36 o 
   7   6   3       17.86       12.23     20.21 o 
   8   6   3       14.55       22.10     20.73 o 
   0   7   3       32.13       30.10      3.77 o 
   1   7   3      168.45      166.64      4.81 o 
   2   7   3      208.77      216.60      6.26 o 
   3   7   3        6.96        5.57      3.58 o 
   4   7   3       59.64       64.90      6.34 o 
   5   7   3       64.39       82.06     34.88 o 
   6   7   3       16.06        9.75      9.39 o 
   7   7   3        4.09       -5.34     11.94 o 
   8   7   3        0.05       -0.37     14.39 o 
   0   8   3       38.21       37.24      5.13 o 
   1   8   3        8.43        0.88      2.62 o 
   2   8   3      115.81      129.00      7.26 o 
   3   8   3      186.67      185.22      7.59 o 
   4   8   3       92.81      102.71      9.19 o 
   5   8   3       23.46       14.54      8.10 o 
   6   8   3        0.03      -13.64      9.09 o 
   7   8   3        5.66       13.04     14.74 o 
   0   9   3       17.44       11.01      5.15 o 
   1   9   3      114.11      129.44      7.05 o 
   2   9   3       22.46       23.30      4.59 o 
   3   9   3       27.18       18.31      5.17 o 
   4   9   3       20.79       17.77      6.93 o 
   5   9   3       10.61        2.54     10.47 o 
   6   9   3       16.31       25.37     13.66 o 
   7   9   3        2.31       -3.32     13.85 o 
   0  10   3       27.47       25.56      6.76 o 
   1  10   3       12.96       14.18      5.01 o 
   2  10   3        0.41       -4.10      4.09 o 
   3  10   3        1.16        1.30      5.35 o 
   4  10   3       20.98       28.40      7.47 o 
   5  10   3        6.98        5.56      9.34 o 
   6  10   3        1.09      -11.45     10.88 o 
   0  11   3       19.18       19.60      9.42 o 
   1  11   3       73.02       71.39      7.81 o 
   2  11   3       19.66       13.08      6.71 o 
   3  11   3       30.29       35.12      8.01 o 
   4  11   3       11.20        9.74      8.51 o 
   5  11   3        9.85        8.06      9.81 o 
   0  12   3       38.89       28.06     12.64 o 
   1  12   3       44.42       42.43     12.13 o 
   2  12   3       26.38       24.25      8.13 o 
   3  12   3       20.53       10.08      8.87 o 
   4  12   3       33.97       26.87     11.72 o 
   0  13   3        0.16      -13.34     10.17 o 
   1  13   3        2.37        1.22     10.60 o 
   2  13   3       21.41       21.72     15.09 o 
   0   0   4      645.50      653.79     21.06 o 
   1   0   4     2313.77     2319.67     24.59 o 
   2   0   4       10.02       11.69      2.31 o 
   3   0   4       56.59       59.71     11.07 o 
   4   0   4      105.18      110.58      7.81 o 
   5   0   4        0.43       -0.90      5.15 o 
   6   0   4        7.31        7.10      8.32 o 
   7   0   4       52.00       41.40      9.92 o 
   8   0   4        5.30       -4.39     11.50 o 
   0   1   4        1.06       -1.86      1.51 o 
   1   1   4     1412.43     1344.27     13.62 o 
   2   1   4      539.27      515.36      7.44 o 
   3   1   4      360.06      358.41      6.60 o 
   4   1   4      234.18      227.81      6.14 o 
   5   1   4       41.90       52.72      5.54 o 
   6   1   4       13.07        7.58      4.52 o 
   7   1   4       46.25       35.57      7.59 o 
   8   1   4       26.49       32.51     11.76 o 
   0   2   4        0.83       -0.56      2.07 o 
   1   2   4     1078.70     1057.11     11.71 o 
   2   2   4      649.02      649.59      8.77 o 
   3   2   4      124.62      112.36      2.86 o 
   4   2   4      153.15      148.29      4.43 o 
   5   2   4      197.79      211.14      7.90 o 
   6   2   4      150.13      202.40     20.78 o 
   7   2   4       13.45        6.84      6.94 o 
   8   2   4        1.17       -3.46     10.71 o 
   9   2   4       10.55        2.10     20.06 o 
   0   3   4     2669.82     2711.90     38.09 o 
   1   3   4     1900.58     1950.05     22.30 o 
   2   3   4       75.60       80.41      4.77 o 
   3   3   4      486.10      498.88      8.49 o 
   4   3   4      277.07      274.21     10.49 o 
   5   3   4       85.10       84.52      9.86 o 
   6   3   4       11.08       10.24      6.07 o 
   7   3   4        4.80       -5.34      7.32 o 
   8   3   4       17.00        2.32     12.45 o 
   9   3   4        2.50      -10.85     12.11 o 
   0   4   4       20.28       22.79      3.34 o 
   1   4   4      665.30      690.30      8.44 o 
   2   4   4     1205.04     1273.20     15.36 o 
   3   4   4      493.21      535.98      9.02 o 
   4   4   4       12.43       10.62      3.84 o 
   5   4   4       13.04       13.77      5.01 o 
   6   4   4        5.36       -6.61      5.24 o 
   7   4   4        1.53      -16.83     12.36 o 
   8   4   4        1.52      -13.28      9.98 o 
   0   5   4      572.88      615.19     12.28 o 
   1   5   4      121.72      113.33      3.08 o 
   2   5   4       81.83       88.72      4.04 o 
   3   5   4      126.82      148.16      7.39 o 
   4   5   4      100.75      102.48      7.21 o 
   5   5   4       16.71       14.08      5.78 o 
   6   5   4        4.04       11.26      6.31 o 
   7   5   4        0.87       -4.39      8.34 o 
   8   5   4        0.08       -7.47     10.43 o 
   0   6   4      101.89       95.30      7.44 o 
   1   6   4       48.83       49.96      3.07 o 
   2   6   4       44.04       42.81      5.13 o 
   3   6   4      197.73      173.73      6.46 o 
   4   6   4      113.64      127.64      8.84 o 
   5   6   4       39.13       38.80      7.03 o 
   6   6   4        6.13       -1.81      7.82 o 
   7   6   4        8.60        8.56     11.13 o 
   8   6   4        0.50       -5.86     12.95 o 
   0   7   4       17.19       19.44      4.16 o 
   1   7   4       65.73       75.85      4.59 o 
   2   7   4       64.24       61.89      5.16 o 
   3   7   4        0.38       -2.13      3.32 o 
   4   7   4        7.43       -2.81      4.04 o 
   5   7   4       62.21       83.49     44.68 o 
   6   7   4       21.82       23.91     10.52 o 
   7   7   4        8.47      -15.89     10.59 o 
   0   8   4        7.20        9.82      5.01 o 
   1   8   4        5.21        2.25      2.91 o 
   2   8   4        0.52       -1.13      3.04 o 
   3   8   4        3.38       -5.42      3.62 o 
   4   8   4        8.05       -1.84      4.76 o 
   5   8   4        8.14        7.25      8.37 o 
   6   8   4       29.99       19.31     11.31 o 
   7   8   4        6.36       -5.73     12.98 o 
   0   9   4       25.73       11.08      5.94 o 
   1   9   4       29.11       25.94      4.88 o 
   2   9   4        2.66       -3.72      3.38 o 
   3   9   4        0.41       -4.21      4.06 o 
   4   9   4       20.93       12.53      5.93 o 
   5   9   4        0.02       -9.05      7.45 o 
   6   9   4        4.36        1.16     10.86 o 
   0  10   4        2.66        4.57      7.88 o 
   1  10   4       12.45        2.44      4.64 o 
   2  10   4        5.57        0.82      4.46 o 
   3  10   4        6.95        1.15      5.13 o 
   4  10   4        0.68       -4.73      6.20 o 
   5  10   4        1.74        0.13      8.05 o 
   6  10   4       14.60       12.82     11.80 o 
   0  11   4        4.24       -0.88      8.22 o 
   1  11   4        8.16        2.57      6.23 o 
   2  11   4       15.14        8.83      6.86 o 
   3  11   4        5.42       10.81      7.34 o 
   4  11   4        9.66       10.23      8.33 o 
   5  11   4        4.65       -1.70      9.22 o 
   0  12   4        6.67        4.02     10.23 o 
   1  12   4        0.55       -7.19      6.95 o 
   2  12   4        7.14       12.98      7.66 o 
   3  12   4       14.89        8.19      8.73 o 
   4  12   4        5.79       -3.00      9.14 o 
   0  13   4        1.76       -4.26     11.76 o 
   1  13   4        1.96      -14.03     10.39 o 
   2  13   4        1.04       -0.49     10.39 o 
   1   0   5     3132.84     3170.58     42.14 o 
   2   0   5        0.03       -2.09      1.39 o 
   3   0   5      211.01      197.93      6.66 o 
   4   0   5        0.16       -4.24      2.92 o 
   5   0   5       25.80       39.95      7.01 o 
   6   0   5       46.97       48.29      9.36 o 
   7   0   5       45.82       30.84     11.64 o 
   8   0   5        4.96        1.95     12.32 o 
   0   1   5       89.95       83.80      3.75 o 
   1   1   5      675.14      705.84      9.61 o 
   2   1   5      230.83      230.59      3.73 o 
   3   1   5      505.10      488.71      8.00 o 
   4   1   5       70.76       78.32      4.63 o 
   5   1   5      108.12      118.20     10.37 o 
   6   1   5        3.42        1.41      5.12 o 
   7   1   5       18.29       18.24      6.95 o 
   8   1   5       12.73        4.88      8.88 o 
   9   1   5        4.92        7.45     16.94 o 
   0   2   5       97.19       79.96      9.43 o 
   1   2   5      769.53      766.13      8.82 o 
   2   2   5       76.37       81.89      4.03 o 
   3   2   5      603.86      614.03      8.14 o 
   4   2   5       39.76       44.07      4.48 o 
   5   2   5      155.15      170.28      8.92 o 
   6   2   5       19.49       16.13      5.85 o 
   7   2   5       27.13       18.00      7.25 o 
   8   2   5        5.44       -9.68      8.23 o 
   9   2   5        4.65       -3.62     19.53 o 
   0   3   5      132.28      126.57      5.88 o 
   1   3   5      167.98      177.65      4.40 o 
   2   3   5      149.26      145.75      5.04 o 
   3   3   5      654.68      690.11     10.31 o 
   4   3   5        2.22       -0.77      3.09 o 
   5   3   5       90.27       87.81      8.31 o 
   6   3   5        4.73        0.48      5.19 o 
   7   3   5        1.58       -8.01      6.43 o 
   8   3   5        0.51      -10.43     11.22 o 
   0   4   5      387.86      444.47     16.60 o 
   1   4   5     2013.43     2144.79     21.82 o 
   2   4   5       79.80       87.90      5.46 o 
   3   4   5      172.33      162.16      6.23 o 
   4   4   5       70.42       78.42      6.32 o 
   5   4   5       15.34       11.53      4.92 o 
   6   4   5        4.34       -2.30      5.40 o 
   7   4   5        1.22       -3.06      7.53 o 
   8   4   5        0.03      -13.97     11.44 o 
   0   5   5      396.20      411.51     14.76 o 
   1   5   5     1487.01     1642.03     16.79 o 
   2   5   5       84.35       98.38      6.87 o 
   3   5   5      302.07      311.01      9.15 o 
   4   5   5       16.49       12.32      4.25 o 
   5   5   5        9.03        2.91      4.82 o 
   6   5   5        0.29       -7.42      6.23 o 
   7   5   5        2.27       -2.90      8.07 o 
   8   5   5        0.38      -13.79     10.88 o 
   0   6   5       25.40       22.34      4.07 o 
   1   6   5      437.65      456.06      8.64 o 
   2   6   5      157.41      149.18      6.09 o 
   3   6   5      102.09      114.33      6.94 o 
   4   6   5        2.23       -0.17      3.88 o 
   5   6   5       35.24       25.25      5.77 o 
   6   6   5        3.72       -4.33      6.03 o 
   7   6   5        1.18       -3.44      9.04 o 
   8   6   5        1.41       -4.62     12.67 o 
   0   7   5       63.95       71.53      7.73 o 
   1   7   5       73.61       76.05      4.79 o 
   2   7   5       12.93       10.27      3.42 o 
   3   7   5      159.07      161.07      8.22 o 
   4   7   5       22.90       19.93      5.27 o 
   5   7   5       51.44       63.69      9.48 o 
   6   7   5       10.15       12.14      9.90 o 
   7   7   5       12.84        1.80     11.69 o 
   0   8   5        1.06       -4.24      4.10 o 
   1   8   5       17.19       15.22      3.59 o 
   2   8   5       15.65       11.80      3.70 o 
   3   8   5       46.00       50.38      5.89 o 
   4   8   5       29.76       26.50      5.61 o 
   5   8   5       30.23       19.68      7.88 o 
   6   8   5        7.60        7.35      9.94 o 
   7   8   5        2.49        0.16     13.35 o 
   0   9   5        0.85       -1.07      6.53 o 
   1   9   5       30.57       31.72      5.23 o 
   2   9   5        5.34       -1.19      3.82 o 
   3   9   5        4.62       -3.19      4.35 o 
   4   9   5        7.23       -1.55      5.41 o 
   5   9   5       10.33        6.64      8.40 o 
   6   9   5        5.78       -3.34     10.04 o 
   0  10   5        0.46       -5.40      7.77 o 
   1  10   5        6.56       -1.31      4.57 o 
   2  10   5        5.41        1.13      4.92 o 
   3  10   5        6.45        1.84      5.47 o 
   4  10   5       14.49       16.01      6.70 o 
   5  10   5       21.59       21.21     10.50 o 
   6  10   5        4.40       -2.96     11.60 o 
   0  11   5        1.02       -1.76      7.93 o 
   1  11   5        4.51        0.56      6.31 o 
   2  11   5        2.43       -0.86      5.28 o 
   3  11   5        2.70       -3.38      6.49 o 
   4  11   5        5.99       -0.05      7.65 o 
   5  11   5        7.25       -2.45      9.67 o 
   0  12   5        0.75       -9.64      9.95 o 
   1  12   5       10.44        4.23      7.93 o 
   2  12   5       23.98       30.94     13.33 o 
   3  12   5       27.84       27.36      9.19 o 
   4  12   5        4.73       -1.25      9.28 o 
   0  13   5       31.43       16.26     13.49 o 
   1  13   5       12.36       22.62     11.95 o 
   2  13   5        1.07        3.18     16.17 o 
   0   0   6      670.08      610.90     16.04 o 
   1   0   6      352.57      355.67      8.09 o 
   2   0   6      151.86      138.88      4.27 o 
   3   0   6       63.30       68.01      3.95 o 
   4   0   6       11.64       12.66      4.81 o 
   5   0   6       14.61       10.44      5.87 o 
   6   0   6        8.87       11.27      6.95 o 
   7   0   6        9.51        8.56     10.51 o 
   8   0   6        0.24       10.16     12.67 o 
   9   0   6        0.14       -1.49     20.70 o 
   0   1   6       58.56       67.20      4.34 o 
   1   1   6      722.14      730.01      8.99 o 
   2   1   6       49.68       48.87      3.05 o 
   3   1   6       24.30       23.97      2.75 o 
   4   1   6        6.91        8.34      2.50 o 
   5   1   6       26.39       21.12      4.70 o 
   6   1   6        2.30       -2.24      5.17 o 
   7   1   6        9.06        5.43      6.36 o 
   8   1   6        1.55      -12.34      8.23 o 
   9   1   6        4.45        7.37     18.22 o 
   0   2   6      258.17      252.03      7.11 o 
   1   2   6      149.99      134.35      3.73 o 
   2   2   6       76.69       74.62      4.82 o 
   3   2   6      199.90      205.73      4.93 o 
   4   2   6        1.38       -1.53      2.39 o 
   5   2   6       14.83       11.55      4.63 o 
   6   2   6        0.73       -5.79      4.84 o 
   7   2   6        1.05       -4.71      6.45 o 
   8   2   6        0.07      -10.57     10.16 o 
   0   3   6        0.48        0.43      2.56 o 
   1   3   6      314.21      309.31      6.22 o 
   2   3   6        5.08        3.20      2.35 o 
   3   3   6        8.74        6.85      2.90 o 
   4   3   6        3.79        1.07      3.24 o 
   5   3   6       28.10       29.94      5.90 o 
   6   3   6        2.38       -4.28      5.42 o 
   7   3   6        1.80       -2.21      6.68 o 
   8   3   6        0.09      -16.97     12.53 o 
   0   4   6      151.50      141.17     10.56 o 
   1   4   6      200.77      221.18      5.49 o 
   2   4   6       39.20       37.61      4.04 o 
   3   4   6      119.29      117.85      6.30 o 
   4   4   6       14.46       14.90      4.17 o 
   5   4   6        8.82        4.85      4.84 o 
   6   4   6        1.74       -5.45      5.17 o 
   7   4   6        5.93        1.85      7.61 o 
   8   4   6        1.88      -15.15     13.31 o 
   0   5   6        9.16        7.97      3.92 o 
   1   5   6       97.78       84.48      4.00 o 
   2   5   6       54.51       60.13      5.14 o 
   3   5   6        8.05        9.18      3.59 o 
   4   5   6       13.78       12.26      4.34 o 
   5   5   6        1.49       -6.71      4.56 o 
   6   5   6        9.15        5.45      6.06 o 
   7   5   6       20.43       24.79      9.81 o 
   8   5   6        2.47       -1.28     11.20 o 
   0   6   6        6.56        7.07      3.49 o 
   1   6   6      123.54      131.28      4.69 o 
   2   6   6       43.69       39.48      4.72 o 
   3   6   6       60.58       73.94      6.49 o 
   4   6   6       12.61        3.28      4.26 o 
   5   6   6       43.70       36.58      6.99 o 
   6   6   6        0.22       -8.99      5.99 o 
   7   6   6       11.34       -2.07      9.81 o 
   8   6   6        4.45      -12.95     10.76 o 
   0   7   6       15.45       27.25      5.68 o 
   1   7   6       22.03       29.51      4.01 o 
   2   7   6        5.64        3.26      3.49 o 
   3   7   6       58.06       51.84      5.86 o 
   4   7   6        3.39       -0.40      4.26 o 
   5   7   6        4.20       -5.49      4.62 o 
   6   7   6        5.74        6.04      6.98 o 
   7   7   6       15.56        4.55     11.60 o 
   0   8   6        4.28       -3.50      4.41 o 
   1   8   6        6.80        0.42      3.38 o 
   2   8   6       11.24       -1.03      3.51 o 
   3   8   6       34.21       22.13      4.95 o 
   4   8   6        6.12        4.92      4.88 o 
   5   8   6       72.81       66.08     46.73 o 
   6   8   6        3.84        3.07     14.26 o 
   7   8   6        3.61       -3.56     11.86 o 
   0   9   6        2.60       -7.80      6.21 o 
   1   9   6       33.93       27.58      5.92 o 
   2   9   6        1.56       -5.48      3.66 o 
   3   9   6       57.51       45.67      8.20 o 
   4   9   6       13.05       14.82      6.47 o 
   5   9   6        1.74       -1.72      6.42 o 
   6   9   6        2.90       -5.12     10.68 o 
   0  10   6       36.31       33.28     12.95 o 
   1  10   6       92.99       90.50     10.20 o 
   2  10   6       11.53        7.47      5.20 o 
   3  10   6       76.04       78.68      8.53 o 
   4  10   6        1.54        2.70      6.55 o 
   5  10   6        1.38       -1.71      9.59 o 
   0  11   6       19.07       12.10      9.95 o 
   1  11   6      156.44      167.07     18.10 o 
   2  11   6       28.16       33.57      7.03 o 
   3  11   6        8.26       -3.28      6.45 o 
   4  11   6        7.10       -2.62      8.55 o 
   5  11   6       26.91       35.49     11.59 o 
   0  12   6        6.55        3.43     10.91 o 
   1  12   6       33.44       22.40      8.90 o 
   2  12   6        5.57        4.83      9.76 o 
   3  12   6       49.99       59.41     14.75 o 
   0  13   6        6.49        4.48     12.41 o 
   1  13   6       54.39       53.84     21.93 o 
   1   0   7      159.39      170.27      5.86 o 
   2   0   7      457.08      460.48     13.48 o 
   3   0   7      246.42      242.12      7.83 o 
   4   0   7       31.63       31.54      4.80 o 
   5   0   7       71.44       76.53      9.89 o 
   6   0   7        1.18       -5.95      8.78 o 
   7   0   7        0.13       -8.90     10.05 o 
   8   0   7        0.11       -4.73     12.10 o 
   0   1   7       97.47       98.50      4.66 o 
   1   1   7      369.28      366.56      6.28 o 
   2   1   7       20.04       19.83      2.43 o 
   3   1   7      490.29      500.36      7.54 o 
   4   1   7       30.27       30.38      3.86 o 
   5   1   7        6.37        3.23      3.95 o 
   6   1   7        1.55       -4.12      5.16 o 
   7   1   7        5.40      -10.46      7.00 o 
   8   1   7        0.20       -0.49      9.12 o 
   0   2   7        0.21       -1.63      2.29 o 
   1   2   7     1184.58     1215.66     13.54 o 
   2   2   7       22.10       22.34      2.70 o 
   3   2   7      271.94      285.62     10.42 o 
   4   2   7       49.92       53.33      5.66 o 
   5   2   7       58.17       58.34      6.50 o 
   6   2   7        6.65       -0.42      5.50 o 
   7   2   7        8.06        3.67      7.53 o 
   8   2   7        1.73        3.34      9.21 o 
   0   3   7       39.09       43.17      5.53 o 
   1   3   7      464.38      451.70     10.45 o 
   2   3   7       11.85        7.86      2.24 o 
   3   3   7       68.41       80.61      5.80 o 
   4   3   7        8.97        8.91      3.60 o 
   5   3   7      115.19      140.64     16.05 o 
   6   3   7        5.82       -6.15      5.12 o 
   7   3   7        4.47      -10.01      6.68 o 
   8   3   7        1.68      -13.42      8.95 o 
   0   4   7       20.88       23.61      4.73 o 
   1   4   7       16.36       11.80      2.82 o 
   2   4   7       64.72       72.75      5.29 o 
   3   4   7      128.99      143.31      6.89 o 
   4   4   7       15.70       11.99      3.88 o 
   5   4   7       60.84       66.81      8.20 o 
   6   4   7        0.94       -7.11      5.26 o 
   7   4   7       54.25       49.67     10.53 o 
   8   4   7        2.57       -8.62     13.32 o 
   0   5   7      101.13      112.14      7.28 o 
   1   5   7      102.26      108.60      6.33 o 
   2   5   7       48.30       35.61      4.66 o 
   3   5   7       28.39       27.94      4.59 o 
   4   5   7        3.16       -0.72      3.68 o 
   5   5   7       27.92       21.74      5.55 o 
   6   5   7        0.07       -8.59      5.73 o 
   7   5   7        2.82      -11.77      7.85 o 
   8   5   7        0.17       -6.27     13.52 o 
   0   6   7        3.62        1.12      3.65 o 
   1   6   7       26.11       27.23      4.50 o 
   2   6   7        5.47        0.08      3.15 o 
   3   6   7       25.53       26.82      4.92 o 
   4   6   7        8.77        4.79      4.27 o 
   5   6   7        9.56        5.46      5.39 o 
   6   6   7        4.91        5.54      6.75 o 
   7   6   7        3.07       -0.17      9.56 o 
   0   7   7       46.44       43.28      7.12 o 
   1   7   7       27.34       24.21      4.69 o 
   2   7   7       10.50        3.64      3.46 o 
   3   7   7       70.82       60.32      6.63 o 
   4   7   7        8.64        7.19      4.69 o 
   5   7   7       28.68       24.48      6.09 o 
   6   7   7        4.72       -4.76      6.54 o 
   7   7   7       22.76       27.52     11.90 o 
   0   8   7        1.06        0.38      6.16 o 
   1   8   7       80.68       62.70      6.84 o 
   2   8   7        0.43       -3.07      3.40 o 
   3   8   7       26.93       17.77      5.14 o 
   4   8   7        1.49        1.21      5.11 o 
   5   8   7       50.66       52.21      8.65 o 
   6   8   7        1.49       -3.85      9.80 o 
   7   8   7       17.08       14.17     12.96 o 
   0   9   7       20.31       11.25      7.97 o 
   1   9   7      179.58      203.21     15.17 o 
   2   9   7       16.16       14.03      4.87 o 
   3   9   7      103.34       89.30      9.35 o 
   4   9   7        3.04       -1.15      5.29 o 
   5   9   7       18.24       12.43      8.07 o 
   6   9   7        1.70       -8.21     10.14 o 
   0  10   7        1.97        7.19      8.41 o 
   1  10   7      112.33      107.43     10.83 o 
   2  10   7        2.92       -4.77      4.75 o 
   3  10   7       33.48       14.18      5.95 o 
   4  10   7        1.84        7.52      6.77 o 
   5  10   7       10.36        0.27      8.93 o 
   0  11   7        1.90       -1.50      8.50 o 
   1  11   7        0.90       -6.72      6.12 o 
   2  11   7        2.76       -7.38      6.76 o 
   3  11   7       12.01        9.60      7.53 o 
   4  11   7        4.35       -5.76      7.52 o 
   0  12   7        7.32       -6.59     10.50 o 
   1  12   7        6.45       -1.62      7.35 o 
   2  12   7        3.55       -4.07      7.57 o 
   3  12   7       44.84       68.67     13.17 o 
   0  13   7        0.48        2.51     13.02 o 
   0   0   8        5.99        0.32      7.75 o 
   1   0   8     6296.95     6593.87     77.06 o 
   2   0   8      253.23      257.65      7.61 o 
   3   0   8     1350.12     1382.15     19.56 o 
   4   0   8       27.33       29.88      4.81 o 
   5   0   8      119.96       97.63      9.10 o 
   6   0   8        0.78       -3.32      9.71 o 
   7   0   8        6.97       -9.13     11.20 o 
   8   0   8        1.01       -5.97     12.92 o 
   0   1   8      111.61      100.20      6.56 o 
   1   1   8     5075.74     5596.52     55.74 o 
   2   1   8       13.63       12.73      2.26 o 
   3   1   8      430.56      439.87      7.04 o 
   4   1   8       17.43       15.43      3.09 o 
   5   1   8      205.47      200.14     17.62 o 
   6   1   8        3.18       -4.73      5.14 o 
   7   1   8        7.11       -1.35      7.98 o 
   8   1   8        0.30       -6.86      9.17 o 
   0   2   8      327.04      324.59      9.06 o 
   1   2   8      159.12      158.66      4.46 o 
   2   2   8       33.97       33.37      3.72 o 
   3   2   8     1187.92     1156.18     22.98 o 
   4   2   8       23.49       31.60      4.89 o 
   5   2   8       37.80       38.28      9.25 o 
   6   2   8        1.28       -6.26      5.47 o 
   7   2   8       48.16       32.98     10.51 o 
   8   2   8        0.89       -6.32      9.76 o 
   0   3   8        7.28        5.19      3.03 o 
   1   3   8      310.40      304.86      6.60 o 
   2   3   8       12.36       13.11      2.75 o 
   3   3   8      524.25      527.05     11.28 o 
   4   3   8        3.39        0.50      3.42 o 
   5   3   8      153.17      153.34      9.14 o 
   6   3   8        8.16        2.45      6.17 o 
   7   3   8       21.61        8.92      7.74 o 
   8   3   8        0.07       -6.67     11.58 o 
   0   4   8       71.70       80.41      7.60 o 
   1   4   8       12.51        3.66      2.40 o 
   2   4   8       56.84       59.47      5.14 o 
   3   4   8       90.59      106.58      6.77 o 
   4   4   8        1.72       -4.60      3.42 o 
   5   4   8      147.51      150.55     13.86 o 
   6   4   8        3.11       -0.22      5.88 o 
   7   4   8       12.14       12.16      8.58 o 
   8   4   8        0.40        6.27     10.67 o 
   0   5   8       62.60       74.74      7.78 o 
   1   5   8       55.40       58.97      5.72 o 
   2   5   8       34.80       31.05      4.30 o 
   3   5   8       22.97       27.63      4.75 o 
   4   5   8       12.70        5.92      4.20 o 
   5   5   8      117.97      119.79     12.41 o 
   6   5   8        1.49        5.18      6.29 o 
   7   5   8       54.02       56.51     10.85 o 
   8   5   8        1.16        4.45     14.97 o 
   0   6   8        0.01       -4.14      4.02 o 
   1   6   8        1.45       -2.78      3.05 o 
   2   6   8       23.58       22.72      4.36 o 
   3   6   8       15.97        7.74      3.97 o 
   4   6   8        9.21        7.62      4.82 o 
   5   6   8       66.42       78.84      8.21 o 
   6   6   8        2.25       -0.58      6.48 o 
   7   6   8       98.74      116.83     14.76 o 
   0   7   8        4.17        3.11      5.66 o 
   1   7   8       38.39       42.04      5.36 o 
   2   7   8        6.10       -0.82      3.55 o 
   3   7   8       91.41       74.89      7.19 o 
   4   7   8        4.08       -3.46      4.51 o 
   5   7   8       17.55       16.36      6.01 o 
   6   7   8        6.15       -6.66      6.64 o 
   7   7   8       10.08       -6.71      9.63 o 
   0   8   8        0.75       -0.30      6.90 o 
   1   8   8       65.87       74.58      7.89 o 
   2   8   8        0.62       -2.43      3.88 o 
   3   8   8       42.28       47.58      6.40 o 
   4   8   8        0.85        0.87      5.08 o 
   5   8   8       37.68       45.13      7.47 o 
   6   8   8        0.28       -1.34      7.57 o 
   0   9   8        4.68       -3.60      7.46 o 
   1   9   8       12.98        3.31      5.37 o 
   2   9   8        0.13       -3.82      4.40 o 
   3   9   8       15.03       12.34      5.88 o 
   4   9   8        2.56       -3.12      5.45 o 
   5   9   8        4.58       -4.22      7.19 o 
   6   9   8        0.36       -7.92     11.01 o 
   0  10   8        0.35      -11.48     12.15 o 
   1  10   8       13.99       14.48      6.56 o 
   2  10   8        0.91       -5.70      5.63 o 
   3  10   8        5.07        1.91      5.93 o 
   4  10   8        1.92       -0.44      7.51 o 
   5  10   8        2.95        4.27      8.09 o 
   0  11   8        0.23        3.77      9.66 o 
   1  11   8       24.75       18.64      7.75 o 
   2  11   8        3.00       -3.09      6.62 o 
   3  11   8        2.57       -2.14      6.58 o 
   4  11   8        0.34      -10.27      7.54 o 
   0  12   8        2.73       -8.71     10.15 o 
   1  12   8        0.71       -5.35      7.18 o 
   2  12   8        2.03       -2.36      8.56 o 
   3  12   8        2.30       -2.05     11.12 o 
   1   0   9      146.90      154.00      7.80 o 
   2   0   9       10.68        8.97      3.72 o 
   3   0   9      358.59      376.01     10.19 o 
   4   0   9       62.43       76.92     22.15 o 
   5   0   9        7.88        8.77     10.02 o 
   6   0   9        1.28       -9.01      8.45 o 
   7   0   9        7.17      -12.56     11.40 o 
   8   0   9        0.00        0.24     12.30 o 
   0   1   9        0.23       -0.96      2.71 o 
   1   1   9      527.72      539.04      8.71 o 
   2   1   9       47.61       52.56      3.64 o 
   3   1   9      958.10      968.44     14.03 o 
   4   1   9        4.43        3.50      3.38 o 
   5   1   9       61.70       80.11      8.33 o 
   6   1   9        6.38        4.50      7.34 o 
   7   1   9       12.17        7.96      8.55 o 
   8   1   9        2.48       -7.95      9.62 o 
   0   2   9       15.15       12.73      3.68 o 
   1   2   9     1020.77     1065.30     13.39 o 
   2   2   9       24.44       28.96      2.94 o 
   3   2   9       29.26       27.12      3.82 o 
   4   2   9       30.35       30.99      5.15 o 
   5   2   9      268.19      272.12     10.25 o 
   6   2   9       19.03       12.09      6.81 o 
   7   2   9        9.61       -1.78      8.79 o 
   8   2   9        7.98      -10.44      9.58 o 
   0   3   9      147.07      139.72      7.36 o 
   1   3   9       34.16       34.99      3.32 o 
   2   3   9       24.93       24.14      3.92 o 
   3   3   9       69.58       85.16      7.39 o 
   4   3   9       14.97       17.07      4.45 o 
   5   3   9      181.09      186.32     13.02 o 
   6   3   9       20.40       15.98      7.15 o 
   7   3   9       90.48       91.63     11.70 o 
   8   3   9        2.42        7.78     11.12 o 
   0   4   9       10.68        9.53      4.39 o 
   1   4   9      143.55      131.50      5.31 o 
   2   4   9       23.48       24.57      4.70 o 
   3   4   9       63.19       57.23      5.57 o 
   4   4   9       13.61       14.99      4.44 o 
   5   4   9       42.11       42.02      6.86 o 
   6   4   9        8.13        7.93      6.31 o 
   7   4   9       62.75       77.08     16.02 o 
   8   4   9        2.89       -4.43     10.41 o 
   0   5   9        0.98       -1.35      3.81 o 
   1   5   9       58.52       50.96      5.55 o 
   2   5   9       80.36       91.14      8.10 o 
   3   5   9       23.06       21.61      4.51 o 
   4   5   9       42.46       51.03      6.27 o 
   5   5   9        2.56       -4.08      4.73 o 
   6   5   9        0.76       -8.54      6.12 o 
   7   5   9       13.53       13.11      9.51 o 
   0   6   9      113.62      130.60     22.64 o 
   1   6   9       10.35        6.53      3.90 o 
   2   6   9       22.06       23.07      4.53 o 
   3   6   9      174.44      168.60     16.14 o 
   4   6   9       11.12        3.22      4.70 o 
   5   6   9       22.32       19.06      6.17 o 
   6   6   9        3.68        0.07      6.69 o 
   7   6   9        1.57        9.14      9.26 o 
   0   7   9       51.25       37.47      9.41 o 
   1   7   9      149.13      147.43      9.68 o 
   2   7   9       56.49       61.48      7.39 o 
   3   7   9       12.74        6.50      5.65 o 
   4   7   9       10.29        1.06      4.99 o 
   5   7   9       47.02       35.27      7.21 o 
   6   7   9        5.55       -4.15      7.92 o 
   7   7   9        7.54        5.55      9.03 o 
   0   8   9       38.39       36.65     10.17 o 
   1   8   9      100.16       80.95      8.14 o 
   2   8   9       11.50        7.05      5.24 o 
   3   8   9      136.41      142.16      9.13 o 
   4   8   9        2.23        0.58      5.15 o 
   5   8   9       32.62       29.13      7.04 o 
   6   8   9        3.02       -2.25      7.75 o 
   0   9   9        0.67      -10.56      7.33 o 
   1   9   9      124.47      119.45     11.21 o 
   2   9   9       12.18        4.01      5.52 o 
   3   9   9       19.02       14.35      6.15 o 
   4   9   9       17.38       13.28      6.59 o 
   5   9   9       49.68       36.98      8.66 o 
   0  10   9        3.48        4.06      8.99 o 
   1  10   9        4.46       -4.17      5.68 o 
   2  10   9        4.96        6.41      6.63 o 
   3  10   9       37.98       30.06      7.39 o 
   4  10   9        0.35       -6.04      6.65 o 
   5  10   9       43.20       48.07     10.69 o 
   0  11   9        5.44       -6.74      9.74 o 
   1  11   9       10.84       -1.23      7.30 o 
   2  11   9        3.55       -0.55      7.36 o 
   3  11   9       19.08       20.69      9.49 o 
   4  11   9        2.96       -5.87      7.72 o 
   0  12   9        0.09       -5.81     11.83 o 
   1  12   9        1.20       -0.14      8.09 o 
   2  12   9        1.76       -9.49      8.78 o 
   0   0  10        6.51       10.27      5.82 o 
   1   0  10       96.95      118.56      8.36 o 
   2   0  10      150.34      149.44     26.92 o 
   3   0  10       16.97       17.62      6.02 o 
   4   0  10       50.17       58.38      7.96 o 
   5   0  10       40.82       60.37     14.72 o 
   6   0  10        0.33      -14.49      9.66 o 
   7   0  10       32.36       30.79     15.52 o 
   8   0  10        0.49       -2.69     15.43 o 
   0   1  10       33.45       33.68      4.88 o 
   1   1  10      164.80      157.37      5.01 o 
   2   1  10       65.79       70.42      4.32 o 
   3   1  10       57.27       65.06      5.77 o 
   4   1  10        4.18       -2.01      3.63 o 
   5   1  10       32.95       35.11      7.67 o 
   6   1  10       10.13        5.38      7.78 o 
   7   1  10       37.33       16.77     11.37 o 
   8   1  10        4.22       -5.24      9.71 o 
   0   2  10      444.87      437.78     11.71 o 
   1   2  10       67.08       79.97      4.70 o 
   2   2  10       36.66       37.40      4.30 o 
   3   2  10       23.70       19.18      3.78 o 
   4   2  10       17.20       14.62      4.63 o 
   5   2  10      109.22      126.23     12.32 o 
   6   2  10        4.68        6.16      6.51 o 
   7   2  10       42.08       47.87     11.84 o 
   8   2  10        9.06        4.01     11.31 o 
   0   3  10       13.26       10.94      3.94 o 
   1   3  10      127.36      122.06      4.90 o 
   2   3  10      124.13      131.21      6.79 o 
   3   3  10      241.26      238.74      7.65 o 
   4   3  10        3.48       -3.09      3.43 o 
   5   3  10       26.26       24.41      5.86 o 
   6   3  10       17.34       12.10      6.84 o 
   7   3  10       46.02       46.20     12.22 o 
   8   3  10        1.37       -9.28     11.35 o 
   0   4  10       69.67       65.74      7.60 o 
   1   4  10       56.66       53.11      5.20 o 
   2   4  10       41.62       45.83      5.77 o 
   3   4  10       28.63       22.58      4.69 o 
   4   4  10      110.60      122.47      8.65 o 
   5   4  10      176.61      188.50     21.66 o 
   6   4  10        7.81        0.16      6.75 o 
   7   4  10       20.03       17.28      8.83 o 
   0   5  10        1.36       -4.19      4.08 o 
   1   5  10      116.84      128.54      8.49 o 
   2   5  10       56.13       55.87      6.63 o 
   3   5  10      146.01      142.65     11.34 o 
   4   5  10        5.54        7.30      4.69 o 
   5   5  10        1.99       -2.64      4.63 o 
   6   5  10       33.37       30.75      7.90 o 
   7   5  10       54.43       69.27     29.45 o 
   0   6  10       30.72       25.99     20.19 o 
   1   6  10       21.37       25.37      5.35 o 
   2   6  10       43.55       36.98      6.22 o 
   3   6  10       33.62       33.23      5.87 o 
   4   6  10        4.85        4.75      5.00 o 
   5   6  10       25.99       18.64      6.08 o 
   6   6  10       13.10       12.30      7.38 o 
   7   6  10       27.53       27.31     12.19 o 
   0   7  10       55.03       40.98     10.11 o 
   1   7  10      379.72      349.61     11.64 o 
   2   7  10       22.73       14.02      5.55 o 
   3   7  10       50.41       58.93      7.23 o 
   4   7  10       48.86       40.93      6.90 o 
   5   7  10       98.58      107.28      9.97 o 
   6   7  10       18.54       17.16      8.52 o 
   0   8  10       82.91       70.91     11.86 o 
   1   8  10      248.41      242.22     11.46 o 
   2   8  10       19.75       14.73      5.91 o 
   3   8  10      217.73      231.28     10.59 o 
   4   8  10       50.87       51.60      7.40 o 
   5   8  10       24.94       18.12      6.88 o 
   6   8  10        6.80       -4.40      7.68 o 
   0   9  10        1.39       -2.64      7.85 o 
   1   9  10      113.65       96.56     10.48 o 
   2   9  10       82.94       85.72      9.53 o 
   3   9  10       27.68       26.68      7.22 o 
   4   9  10        3.50        5.10      6.77 o 
   5   9  10       66.17       61.68     10.61 o 
   0  10  10       47.44       53.37     13.34 o 
   1  10  10       51.94       36.26      8.79 o 
   2  10  10        4.31        0.83      6.69 o 
   3  10  10      129.11      121.24     13.68 o 
   4  10  10       15.89       15.68      7.62 o 
   0  11  10        7.81       15.35     11.30 o 
   1  11  10       48.29       27.28     11.01 o 
   2  11  10        4.28        0.72      7.72 o 
   3  11  10       12.19        1.17      9.00 o 
   0  12  10        2.60       -6.27     10.54 o 
   1  12  10       15.53        4.25      8.56 o 
   1   0  11        2.73        1.16      3.28 o 
   2   0  11       60.37       66.22      6.50 o 
   3   0  11      251.61      262.04     11.85 o 
   4   0  11       57.89       69.56     32.70 o 
   5   0  11      146.51      172.22     47.04 o 
   6   0  11      170.96      193.37     24.88 o 
   7   0  11      102.63      115.20     21.63 o 
   8   0  11       44.96       44.59     19.80 o 
   0   1  11        4.67        1.28      3.37 o 
   1   1  11      128.58      131.51      5.20 o 
   2   1  11      163.78      168.23      6.13 o 
   3   1  11      154.84      165.47      7.59 o 
   4   1  11      178.14      179.34     14.63 o 
   5   1  11      254.32      300.20     16.92 o 
   6   1  11       11.88       15.44      8.97 o 
   7   1  11      132.79      133.43     26.87 o 
   8   1  11       70.51       71.77     25.17 o 
   0   2  11       51.93       54.31      6.06 o 
   1   2  11      180.72      181.40      5.54 o 
   2   2  11        3.00        1.19      3.23 o 
   3   2  11      160.35      208.95     18.59 o 
   4   2  11       44.42       55.84      6.38 o 
   5   2  11        8.44       11.52      6.38 o 
   6   2  11      140.20      162.31     24.43 o 
   7   2  11       58.82       51.50     14.16 o 
   0   3  11      269.19      260.77      9.49 o 
   1   3  11       17.97       13.75      3.45 o 
   2   3  11       80.92       75.55      6.49 o 
   3   3  11      175.59      179.34      8.64 o 
   4   3  11       63.99       73.55      6.95 o 
   5   3  11      230.42      260.35     12.52 o 
   6   3  11       33.06       30.14      8.24 o 
   7   3  11        5.02       -1.42     10.51 o 
   0   4  11       35.40       32.96      5.67 o 
   1   4  11      214.94      213.82      7.66 o 
   2   4  11      226.81      236.97      8.46 o 
   3   4  11      342.52      342.77     10.71 o 
   4   4  11      149.40      182.03     13.76 o 
   5   4  11       94.43      124.78      9.83 o 
   6   4  11       29.14       26.53      8.15 o 
   7   4  11       24.21       28.23      9.74 o 
   0   5  11      579.32      542.77     21.24 o 
   1   5  11      507.99      503.93     14.12 o 
   2   5  11      299.69      290.98     10.48 o 
   3   5  11      312.12      297.31     11.08 o 
   4   5  11      187.06      197.53      9.94 o 
   5   5  11       41.20       54.06      8.31 o 
   6   5  11       21.26       18.24      8.61 o 
   7   5  11        0.78        9.46      9.21 o 
   0   6  11      600.85      623.62     24.10 o 
   1   6  11     1286.84     1280.07     32.42 o 
   2   6  11      497.84      489.64     17.57 o 
   3   6  11      264.22      261.63     10.81 o 
   4   6  11      125.84      140.44     10.01 o 
   5   6  11       13.65        2.41      5.48 o 
   6   6  11        0.99       -6.88      7.22 o 
   0   7  11      395.09      383.36     22.09 o 
   1   7  11      454.48      445.55     14.98 o 
   2   7  11      295.42      295.98     11.39 o 
   3   7  11      142.86      158.38     11.71 o 
   4   7  11        1.64       -6.36      5.35 o 
   5   7  11       25.22       28.57      7.28 o 
   6   7  11       27.31       26.37      9.15 o 
   0   8  11      150.47      164.61     17.65 o 
   1   8  11       21.35        6.62      5.82 o 
   2   8  11       10.13        6.47      5.84 o 
   3   8  11      200.09      229.31     12.13 o 
   4   8  11      100.67      107.36     10.22 o 
   5   8  11       63.40       74.53      9.37 o 
   0   9  11        7.46       10.08     11.48 o 
   1   9  11       64.23       46.68     12.58 o 
   2   9  11       74.75       95.03     11.40 o 
   3   9  11       79.30       94.79     14.53 o 
   4   9  11       37.56       50.57      8.59 o 
   5   9  11       39.64       32.81      8.06 o 
   0  10  11        5.06       15.03     10.50 o 
   1  10  11        4.49        2.63      6.92 o 
   2  10  11       32.52       13.73      8.34 o 
   3  10  11        4.26       -0.03      8.13 o 
   4  10  11        7.53        6.30      9.16 o 
   0  11  11       51.89       42.04     14.62 o 
   1  11  11       45.22       38.36     10.47 o 
   2  11  11       12.00        3.66      8.54 o 
   3  11  11        4.70        6.92      9.51 o 
   0   0  12      130.30      160.30     11.78 o 
   1   0  12      422.19      436.30     12.59 o 
   2   0  12      611.02      578.70     14.60 o 
   3   0  12      143.39      126.28     40.99 o 
   4   0  12      135.28      182.91     60.51 o 
   5   0  12       13.65       10.48     11.28 o 
   6   0  12      104.40      102.23     19.78 o 
   7   0  12        9.62       19.02     19.80 o 
   0   1  12      286.73      297.18     10.39 o 
   1   1  12       49.09       45.05      4.26 o 
   2   1  12      110.45      126.95      9.43 o 
   3   1  12      300.40      303.07     14.75 o 
   4   1  12      149.21      147.01     14.06 o 
   5   1  12       17.95       11.90      7.78 o 
   6   1  12       61.35       53.00     12.10 o 
   7   1  12       40.65       41.42     15.60 o 
   0   2  12     1449.08     1357.02     28.77 o 
   1   2  12      614.86      589.50     10.58 o 
   2   2  12      598.35      607.51     13.31 o 
   3   2  12       24.09       14.31      4.64 o 
   4   2  12       51.78       61.02     10.60 o 
   5   2  12      221.18      220.93     12.94 o 
   6   2  12      130.34      160.79     16.65 o 
   7   2  12       43.09       39.44     12.12 o 
   0   3  12      764.20      728.87     17.08 o 
   1   3  12      586.03      558.51     12.50 o 
   2   3  12      284.80      267.13     10.67 o 
   3   3  12      221.64      212.95     21.12 o 
   4   3  12      573.38      593.49     17.07 o 
   5   3  12       77.81       92.23      9.99 o 
   6   3  12       29.31       35.54      8.52 o 
   7   3  12       35.56       27.35     12.59 o 
   0   4  12       87.12      119.90      9.38 o 
   1   4  12      567.24      537.30     17.15 o 
   2   4  12      781.82      768.27     15.96 o 
   3   4  12      221.96      222.68     10.16 o 
   4   4  12        3.95        1.23      4.43 o 
   5   4  12       24.87       19.85      6.38 o 
   6   4  12       73.78       96.06     11.87 o 
   7   4  12        5.20       -0.71     10.38 o 
   0   5  12      393.97      350.46     37.95 o 
   1   5  12      189.20      186.09      9.48 o 
   2   5  12      206.86      208.50      8.84 o 
   3   5  12      393.74      413.60     17.28 o 
   4   5  12      188.21      215.23      9.78 o 
   5   5  12       12.93        9.04      6.08 o 
   6   5  12        8.15        8.44      8.02 o 
   7   5  12        0.85       -3.32      8.75 o 
   0   6  12       40.01       25.16      8.75 o 
   1   6  12       64.32       64.84      7.76 o 
   2   6  12        4.34       -3.77      4.70 o 
   3   6  12       28.07       31.28      6.88 o 
   4   6  12       60.76       73.59      8.18 o 
   5   6  12       71.47       65.62      9.29 o 
   6   6  12       13.15       10.77      7.44 o 
   0   7  12       67.55       81.62     13.05 o 
   1   7  12       48.72       55.50      8.39 o 
   2   7  12       68.61       72.43     10.50 o 
   3   7  12       36.11       39.80      7.82 o 
   4   7  12       53.90       66.50      8.29 o 
   5   7  12       76.46      101.79     11.49 o 
   6   7  12       36.09       43.25      9.94 o 
   0   8  12       35.30       35.42     11.01 o 
   1   8  12       29.95       32.36      7.22 o 
   2   8  12       38.78       27.74      9.63 o 
   3   8  12       41.88       39.84      8.08 o 
   4   8  12       20.93       21.01      8.20 o 
   5   8  12        3.37        3.10      7.54 o 
   0   9  12       18.20       17.38      9.13 o 
   1   9  12        7.69        7.14      6.74 o 
   2   9  12        0.03       -1.26      7.11 o 
   3   9  12        3.99       -1.47      6.82 o 
   4   9  12        5.19        0.30      8.05 o 
   0  10  12       21.63        5.58     13.36 o 
   1  10  12       30.12       31.74      8.98 o 
   2  10  12       12.63       12.19      9.21 o 
   3  10  12        3.13        0.07      8.61 o 
   0  11  12        2.99       -4.82     10.60 o 
   1  11  12        0.60       -3.74      8.27 o 
   2  11  12        5.59       -0.65      9.12 o 
   1   0  13       11.21        9.98      4.54 o 
   2   0  13       26.86       32.83      7.76 o 
   3   0  13        1.71        4.74      8.48 o 
   4   0  13       52.20       41.57     29.20 o 
   5   0  13       80.65       79.04     20.39 o 
   6   0  13      318.96      374.71     29.84 o 
   7   0  13       34.72       44.07     17.17 o 
   0   1  13      114.48      159.08     22.08 o 
   1   1  13        9.92        5.03      3.05 o 
   2   1  13      201.35      210.81     10.90 o 
   3   1  13       26.69       31.55      6.15 o 
   4   1  13      393.35      415.46     17.73 o 
   5   1  13       45.16       52.03     10.88 o 
   6   1  13      111.36      126.13     15.79 o 
   7   1  13       26.94       35.29     12.11 o 
   0   2  13        0.00        2.46      4.35 o 
   1   2  13        5.65        4.53      3.56 o 
   2   2  13      166.05      188.26      8.42 o 
   3   2  13       65.34       56.48      9.12 o 
   4   2  13      404.47      411.13     25.81 o 
   5   2  13       15.29       19.85      9.22 o 
   6   2  13       76.43       61.56     12.50 o 
   7   2  13       21.46       23.66     11.55 o 
   0   3  13      312.58      342.13     11.89 o 
   1   3  13       58.97       57.89      6.20 o 
   2   3  13      858.45      862.00     17.02 o 
   3   3  13      132.62      155.26     10.84 o 
   4   3  13       39.09       36.27      7.53 o 
   5   3  13       17.13       23.66      9.35 o 
   6   3  13       36.11       20.60     10.33 o 
   7   3  13        2.35        4.53     11.25 o 
   0   4  13     1672.99     1780.15    161.08 o 
   1   4  13      203.78      200.20      8.23 o 
   2   4  13      790.36      784.09     16.64 o 
   3   4  13       36.63       35.75      6.38 o 
   4   4  13      153.29      176.89     14.60 o 
   5   4  13       47.84       46.75      9.38 o 
   6   4  13        8.50        7.60      8.32 o 
   7   4  13        1.81       -4.92     13.85 o 
   0   5  13     1426.51     1457.08    151.40 o 
   1   5  13      226.89      212.47      8.67 o 
   2   5  13      282.63      265.20      9.82 o 
   3   5  13       59.05       58.37      7.60 o 
   4   5  13       87.02      101.48     10.39 o 
   5   5  13        5.12       -3.05      5.72 o 
   6   5  13       40.81       46.53     10.03 o 
   0   6  13        1.75       -3.87      6.64 o 
   1   6  13       70.64       64.87      9.16 o 
   2   6  13      357.71      360.95     11.81 o 
   3   6  13       10.63        7.40      5.52 o 
   4   6  13      133.30      142.37     15.15 o 
   5   6  13        6.76       -0.24      6.25 o 
   6   6  13       18.08       14.38      9.15 o 
   0   7  13        8.48        2.60      7.52 o 
   1   7  13        3.58       -2.45      5.48 o 
   2   7  13      116.98      128.36     13.06 o 
   3   7  13       64.01       65.12     10.89 o 
   4   7  13       58.48       70.45      9.91 o 
   5   7  13       21.67       24.79      8.16 o 
   0   8  13       90.68       95.57     19.18 o 
   1   8  13        5.34       -2.48      6.01 o 
   2   8  13        3.23        3.05      6.75 o 
   3   8  13       11.57       11.59      7.31 o 
   4   8  13       35.99       31.37      9.47 o 
   5   8  13        6.52       -0.99      8.51 o 
   0   9  13        1.31       -8.13      8.88 o 
   1   9  13        0.09       -9.16      6.11 o 
   2   9  13       12.40        4.86      7.54 o 
   3   9  13        7.58       13.25      8.75 o 
   4   9  13       33.64       40.40     10.01 o 
   0  10  13        0.00        0.15     10.49 o 
   1  10  13        2.14        6.29      7.65 o 
   2  10  13        7.26        3.98      8.67 o 
   3  10  13       11.66       15.00      9.66 o 
   0   0  14       15.51        8.82      6.66 o 
   1   0  14        4.90        1.21      4.43 o 
   2   0  14       14.47       11.84      6.56 o 
   3   0  14       29.17       18.36     10.50 o 
   4   0  14        4.94       -3.68     13.54 o 
   5   0  14        9.29       21.81     11.70 o 
   6   0  14       33.59       32.49     16.11 o 
   7   0  14       12.30       21.81     16.88 o 
   0   1  14       46.56       53.55      7.12 o 
   1   1  14       11.14        9.77      3.78 o 
   2   1  14       87.85       83.81     12.16 o 
   3   1  14        0.63       -2.56      5.91 o 
   4   1  14       48.16       38.40      9.43 o 
   5   1  14        1.46       -3.51      7.48 o 
   6   1  14       35.40       28.87     11.13 o 
   7   1  14        0.06      -10.38     10.18 o 
   0   2  14       94.80       79.59      9.68 o 
   1   2  14       18.41       14.72      4.52 o 
   2   2  14       50.78       46.45      6.24 o 
   3   2  14        9.59        3.97      5.41 o 
   4   2  14       42.44       45.53      9.69 o 
   5   2  14       20.52       15.39      8.68 o 
   6   2  14       13.39        0.86      9.17 o 
   7   2  14        0.26       -6.34     10.41 o 
   0   3  14      280.94      255.26     12.74 o 
   1   3  14       12.23        8.17      4.28 o 
   2   3  14      157.10      178.70     10.76 o 
   3   3  14       11.64        7.78      5.03 o 
   4   3  14       73.23       44.18      9.77 o 
   5   3  14        4.32       -7.12      7.57 o 
   6   3  14        2.52       -3.88      8.58 o 
   0   4  14       44.84       71.40     12.05 o 
   1   4  14       10.32        3.34      4.16 o 
   2   4  14        8.89        3.56      4.48 o 
   3   4  14       36.90       49.46      6.80 o 
   4   4  14       16.58       16.00      6.89 o 
   5   4  14        2.06        0.36      8.15 o 
   6   4  14       39.54       40.45     12.11 o 
   0   5  14      201.40      215.93     16.94 o 
   1   5  14       15.80       14.45      6.34 o 
   2   5  14      126.88      166.37     10.62 o 
   3   5  14        4.08       -1.86      5.19 o 
   4   5  14       95.85      113.03     11.38 o 
   5   5  14        6.98        4.14      8.95 o 
   6   5  14       15.88       14.91      8.84 o 
   0   6  14       84.62       64.72     12.71 o 
   1   6  14       36.79       37.79      7.60 o 
   2   6  14      166.44      164.66     10.96 o 
   3   6  14        6.21        3.38      5.38 o 
   4   6  14       63.15       71.93     10.14 o 
   5   6  14        3.22       -4.88      7.59 o 
   0   7  14        0.97        2.40      7.77 o 
   1   7  14       17.16       13.59      6.62 o 
   2   7  14       20.98       14.13      7.28 o 
   3   7  14        2.86       -4.89      5.56 o 
   4   7  14      110.70      130.46     11.73 o 
   5   7  14        4.20       -6.03      8.20 o 
   0   8  14        0.04        0.23      9.04 o 
   1   8  14        0.13       -6.22      5.93 o 
   2   8  14       13.68       14.30      7.93 o 
   3   8  14       18.98       22.32      8.91 o 
   4   8  14        7.70        1.45      8.31 o 
   0   9  14       17.43       17.09     11.58 o 
   1   9  14        1.34        2.78      7.26 o 
   2   9  14       15.60       28.60      9.14 o 
   3   9  14        2.35       -8.93      8.28 o 
   0  10  14       11.55        4.30     10.72 o 
   1  10  14        4.17       -9.27      7.81 o 
   2  10  14        8.91       12.47      9.55 o 
   1   0  15       49.97       59.86     19.73 o 
   2   0  15        9.49       -0.71      7.48 o 
   3   0  15        5.50       -5.07     16.56 o 
   4   0  15       56.57       50.48     14.88 o 
   5   0  15       13.65        7.34     13.90 o 
   6   0  15        5.12       -0.91     13.10 o 
   0   1  15        1.77       -1.81      4.74 o 
   1   1  15        9.05        4.42      3.90 o 
   2   1  15       30.90       22.33      5.90 o 
   3   1  15       37.22       24.62      7.77 o 
   4   1  15        2.38        1.11      6.99 o 
   5   1  15        2.82       -2.04      7.79 o 
   6   1  15       22.58       11.65     10.30 o 
   0   2  15       61.22       50.04     15.24 o 
   1   2  15       44.84       44.84      7.61 o 
   2   2  15       30.63       24.01      8.14 o 
   3   2  15        1.79       -4.84      6.04 o 
   4   2  15       60.44       49.84     11.53 o 
   5   2  15        1.19        0.75      8.18 o 
   6   2  15        9.74       -0.38      9.51 o 
   0   3  15      165.70      139.20     16.01 o 
   1   3  15       17.02        8.88      4.73 o 
   2   3  15       76.60       73.42      7.61 o 
   3   3  15        2.59        6.13      5.49 o 
   4   3  15       27.17       20.43      8.35 o 
   5   3  15        7.98        0.95      8.77 o 
   6   3  15       27.04       23.65     11.90 o 
   0   4  15       17.05        8.36      8.88 o 
   1   4  15       10.24        8.06      5.23 o 
   2   4  15       74.34       63.51      7.41 o 
   3   4  15       11.39        6.97      6.16 o 
   4   4  15       14.11        5.39      7.36 o 
   5   4  15        1.80        1.21      9.05 o 
   6   4  15        3.08        1.80      9.94 o 
   0   5  15        3.62       -0.95      8.18 o 
   1   5  15        5.25        1.40      5.73 o 
   2   5  15       26.37       28.67      5.96 o 
   3   5  15       11.28       12.81      5.84 o 
   4   5  15        0.45       -1.77      6.51 o 
   5   5  15        0.22        3.54      9.72 o 
   0   6  15       38.26       48.74     11.59 o 
   1   6  15        3.41        0.69      5.60 o 
   2   6  15       10.85        9.96      6.63 o 
   3   6  15        1.39       -7.88      5.26 o 
   4   6  15       52.44       48.75     10.51 o 
   5   6  15        4.20        0.81      9.57 o 
   0   7  15        5.23       10.52      8.77 o 
   1   7  15       10.78        2.45      6.24 o 
   2   7  15        6.43       -2.70      6.57 o 
   3   7  15        4.59       -2.58      6.40 o 
   4   7  15       49.75       58.49     10.45 o 
   0   8  15        0.10       -8.88      9.09 o 
   1   8  15        0.33       -5.51      6.63 o 
   2   8  15       38.67       50.55      9.84 o 
   3   8  15        3.94       -1.20      8.20 o 
   0   9  15        0.52       -2.21     10.44 o 
   1   9  15        2.81       -7.48      7.66 o 
   2   9  15       12.28       19.64      9.15 o 
   0   0  16      273.35      239.44     15.73 o 
   1   0  16        2.03       -1.05      6.09 o 
   2   0  16       67.65       29.15     13.88 o 
   3   0  16       55.74       44.60     13.13 o 
   4   0  16       31.10       32.10     13.42 o 
   5   0  16        0.54       -9.71     11.91 o 
   6   0  16        7.07       -5.10     14.02 o 
   0   1  16      168.07      164.95     15.85 o 
   1   1  16       36.50       32.70      7.96 o 
   2   1  16      208.00      224.10     25.88 o 
   3   1  16        1.54        0.66      6.40 o 
   4   1  16       48.57       43.71     10.22 o 
   5   1  16        3.95        2.57      8.48 o 
   6   1  16        5.79       -6.54      9.18 o 
   0   2  16      243.97      226.62     16.37 o 
   1   2  16       56.21       53.59      6.54 o 
   2   2  16       97.33      101.45      9.48 o 
   3   2  16        1.38       -7.24      6.03 o 
   4   2  16       22.20       17.42      8.36 o 
   5   2  16        4.34        1.63      9.47 o 
   6   2  16        5.39       -5.47      9.80 o 
   0   3  16        0.00       -0.74      7.75 o 
   1   3  16       17.89        9.60      5.23 o 
   2   3  16       38.18       24.85      8.60 o 
   3   3  16        3.06        2.30      5.77 o 
   4   3  16       47.31       40.74     10.16 o 
   5   3  16        1.17       -5.58      8.26 o 
   0   4  16        2.32       -0.90      8.09 o 
   1   4  16        4.08        5.13      5.58 o 
   2   4  16       35.22       29.55      6.95 o 
   3   4  16       14.23        9.20      6.52 o 
   4   4  16       49.77       42.31     10.07 o 
   5   4  16        3.98        8.29      8.90 o 
   0   5  16        7.35       -5.55      8.07 o 
   1   5  16       10.15       14.38      6.55 o 
   2   5  16        7.70        3.83      5.34 o 
   3   5  16        6.76       -2.30      6.18 o 
   4   5  16       18.41       22.79      8.11 o 
   5   5  16        2.62        1.24      9.09 o 
   0   6  16        0.00       -2.23      8.41 o 
   1   6  16       11.68       16.12      7.25 o 
   2   6  16       45.58       68.76     12.56 o 
   3   6  16        3.34       -0.11      5.87 o 
   4   6  16       31.67       27.88      8.57 o 
   0   7  16       52.10       55.46     13.64 o 
   1   7  16        3.62        2.04      6.95 o 
   2   7  16        9.55        9.13      7.75 o 
   3   7  16        0.57      -11.17      7.44 o 
   4   7  16        2.81       -0.22      7.96 o 
   0   8  16        2.67       -7.61     11.33 o 
   1   8  16        0.18       -3.33      7.11 o 
   2   8  16        1.47       -1.93      7.58 o 
   3   8  16        1.78       -6.24      8.58 o 
   0   9  16       13.71       15.31     12.21 o 
   1   9  16        0.45       -1.40      8.46 o 
   1   0  17        2.52        5.71      8.03 o 
   2   0  17       75.43       53.61     24.67 o 
   3   0  17       11.74       -1.59     10.10 o 
   4   0  17       19.00        8.89     11.57 o 
   5   0  17        0.97       -4.29     12.78 o 
   0   1  17       40.73       29.71     10.68 o 
   1   1  17        1.35       -1.74      5.01 o 
   2   1  17        3.65       -1.54      5.68 o 
   3   1  17        0.04       -8.92      5.95 o 
   4   1  17       12.19       11.15      7.99 o 
   5   1  17        1.51       -0.09      8.93 o 
   0   2  17        0.14       -0.39     10.30 o 
   1   2  17        2.18       -5.99      5.93 o 
   2   2  17        0.08       -3.75      5.42 o 
   3   2  17        5.08        3.55      7.13 o 
   4   2  17       12.27       11.52      8.25 o 
   5   2  17        3.81       -6.40      8.98 o 
   0   3  17       20.40       16.22      9.48 o 
   1   3  17        2.99       -5.63      5.64 o 
   2   3  17       11.71       -1.86      5.53 o 
   3   3  17        0.68       -9.41      6.51 o 
   4   3  17        4.10        5.26      7.97 o 
   5   3  17        1.79       -5.93      9.00 o 
   0   4  17        0.00       -5.05      8.56 o 
   1   4  17        1.47        0.31      5.56 o 
   2   4  17        1.42       -0.73      6.20 o 
   3   4  17        8.49       10.12      6.93 o 
   4   4  17        9.41        7.73      8.65 o 
   5   4  17        3.20       -0.20      9.42 o 
   0   5  17       13.30       11.44      9.37 o 
   1   5  17        5.83        3.28      6.29 o 
   2   5  17       27.68       30.80      7.98 o 
   3   5  17        4.92        5.83      6.71 o 
   4   5  17        4.04       -2.81      8.54 o 
   0   6  17        6.67       -5.68      8.29 o 
   1   6  17        4.72        3.00      6.79 o 
   2   6  17        9.42        4.45      7.33 o 
   3   6  17        4.08        1.33      8.65 o 
   4   6  17       11.46       19.84      8.91 o 
   0   7  17       79.72      112.62     42.38 o 
   1   7  17       18.53       30.24      8.70 o 
   2   7  17        8.94       11.25      8.40 o 
   3   7  17        3.15       15.42     10.40 o 
   0   8  17       26.15       48.38     15.89 o 
   1   8  17        2.54       -2.82      7.50 o 
   0   0  18        0.01        8.03     15.86 o 
   1   0  18        4.83        4.30      8.81 o 
   2   0  18        2.05        7.85      9.39 o 
   3   0  18        3.94       -8.78      8.74 o 
   4   0  18        0.05       -1.02     11.64 o 
   5   0  18        2.75      -11.58     13.30 o 
   0   1  18       10.63        3.40     15.40 o 
   1   1  18        8.68        1.29      6.46 o 
   2   1  18        4.39       -0.91      6.33 o 
   3   1  18        3.49        0.13      7.26 o 
   4   1  18        2.99       -5.49      7.76 o 
   5   1  18        0.68        2.16      9.30 o 
   0   2  18        8.85        8.69      9.46 o 
   1   2  18        2.20        3.36      6.55 o 
   2   2  18        4.50       -0.70      6.57 o 
   3   2  18        6.23        0.15      7.75 o 
   4   2  18        3.05       -3.54      8.15 o 
   5   2  18        3.88       -2.00      9.33 o 
   0   3  18        2.02       -0.34      9.22 o 
   1   3  18       12.90       23.30     10.66 o 
   2   3  18        5.31        4.55      7.12 o 
   3   3  18        0.54       -6.91      6.93 o 
   4   3  18        2.40       -5.42      8.15 o 
   0   4  18        2.63        5.07      9.53 o 
   1   4  18       15.53       17.73      7.05 o 
   2   4  18        1.09       -5.83      7.37 o 
   3   4  18        3.66        3.23      7.90 o 
   4   4  18        4.59       -4.13      9.00 o 
   0   5  18        0.01        8.89      9.91 o 
   1   5  18        9.73       12.13      7.34 o 
   2   5  18        2.92       -4.51      7.98 o 
   3   5  18        3.01       11.31      8.27 o 
   0   6  18        0.52       -7.06      9.26 o 
   1   6  18        6.23       11.06      7.95 o 
   2   6  18        3.11       -8.65      7.10 o 
   3   6  18       10.23        4.52      9.62 o 
   0   7  18        4.00       14.33     12.06 o 
   1   7  18        6.76        4.01      7.95 o 
   2   7  18       10.58       12.57      8.96 o 
   1   0  19        1.09       -6.44     17.15 o 
   2   0  19       30.37       23.96     11.40 o 
   3   0  19        6.79        3.63      9.57 o 
   4   0  19        0.28       -6.17     10.96 o 
   0   1  19       18.96       12.46     18.02 o 
   1   1  19        0.23        0.83      7.79 o 
   2   1  19        1.04        1.62      6.56 o 
   3   1  19        0.02       -4.31      7.31 o 
   4   1  19        5.55        2.63      8.45 o 
   0   2  19        1.22        3.55     13.18 o 
   1   2  19        6.77       -4.67      7.65 o 
   2   2  19        0.28       -4.26      7.96 o 
   3   2  19        1.57        2.13      7.83 o 
   4   2  19        4.65       -4.68      8.57 o 
   0   3  19        0.24       -4.24      9.03 o 
   1   3  19        3.86        2.60      7.68 o 
   2   3  19        1.47      -11.10      7.40 o 
   3   3  19        5.36       12.97      8.54 o 
   0   4  19        0.16        0.86      9.92 o 
   1   4  19       15.49       14.02      9.26 o 
   2   4  19        3.69       -0.33      8.39 o 
   3   4  19        0.99        5.58     10.04 o 
   0   5  19        0.75        1.89     13.05 o 
   1   5  19       11.25       10.59      8.14 o 
   2   5  19       13.29       13.73      9.78 o 
   0   6  19       48.83       70.89     15.85 o 
   1   6  19       47.70       52.44     10.79 o 
   1   0  20       10.42       -5.41     19.88 o 
   2   0  20       12.35        6.34     10.94 o 
   3   0  20       38.14       49.31     14.97 o 
   0   1  20       12.29       -3.71     16.17 o 
   1   1  20       58.85       94.34     25.18 o 
   2   1  20        0.84       -8.86      8.77 o 
   3   1  20        1.98        4.01      8.86 o 
   0   2  20       23.98       45.63     20.24 o 
   1   2  20       39.40       63.15     16.35 o 
   2   2  20       17.34        9.85      9.52 o 
   3   2  20       26.78       22.19     10.05 o 
   0   3  20        5.29        0.98     15.96 o 
   1   3  20       18.12       25.09     10.13 o 
   2   3  20        6.02       -8.18     10.71 o 
   0   4  20       15.02        7.42     12.07 o 
   1   4  20       22.64       54.67     11.82 o 
   2   4  20       17.53        5.73     10.49 o 
   0   5  20       31.62       44.11     14.82 o 
   1   0  21        6.18       21.37     22.40 o 
   2   0  21        7.66      -14.47     18.69 o 
   1   1  21        7.41       10.76     20.86 o 
   2   1  21        2.91        0.98      9.71 o 
   0   2  21        0.10       -9.89     16.43 o 
   1   2  21        2.29       16.38     21.63 o 
   0   3  21        2.08       -9.17     15.14 o 
                                                 
